# Supplementary material for: Dispersal Ability Reduces Thermal Specialization and Prevents Climate‐Driven Extinctions in a Neotropical Rainforest
Source: Glob Chang Biol. 2025 Aug 5;31(8):e70399. doi: 10.1111/gcb.70399 (PMC12323297; doi:10.1111/gcb.70399)
Supplement: Supplementary file 1 — Table S1: Realized thermal limits of species distributions (RTN: T max and T min) and species thermal tolerance limits (FTN: T max and T min) for all species analyzed in this study. [file GCB-31-e70399-s002.xlsx]

## Sheet: RTN_FTN_traits_bysp_sa
Species	Organism group	Tmax RTN	Tmin RTN	Tmax FTN	Tmax FTN metric	Tmin FTN	Tmin FTN metric	Reference Web of Science search	Reference Globtherm max	Reference Globtherm min
Acca sellowiana	plants	30.1	3.9	-	-	-12.5	T50	Bannister & Lord 2006	-	-
Acca sellowiana	plants	30.1	3.9	-	-	-12.5	LT50	-	-	Bannister & Lord 2010
Acromyrmex lobicornis	arthropods	30.4	7.6	39.87	Ctmax	9.82	Ctmin	Yela et al. 2020	-	-
Acromyrmex striatus	arthropods	29.6	7	40.68	Ctmax	11.42	Ctmin	Yela et al. 2020	-	-
Aechmea nudicaulis	plants	31.5	6.6	48.08	T50	-	-	Chaves et al. 2017	-	-
Aechmea organensis	plants	30	8.1	48.08	T50	-	-	Chaves et al. 2017	-	-
Akodon azarae	endotherms	28.2	6.5	32	UTNZ	30	LTNZ	-	Dalby & Heath 1976	Dalby & Heath 1976
Alchornea glandulosa	plants	32.6	7	49.26	T50	-	-	Feeley et al. 2020	-	-
Alchornea triplinervia	plants	31.5	4	49.26	T50	-	-	Feeley et al. 2020	-	-
Amaioua guianensis	plants	32.5	9.4	54.8	T50	-	-	Tiwari et al. 2020	-	-
Amaioua intermedia	plants	31.5	5.9	54.8	T50	-	-	Tiwari et al. 2020	-	-
Anoura caudifer	endotherms	30.9	7.3	35	UTNZ	26	LTNZ	-	McNab 1969	McNab 1969
Archaeoprepona amphimachus	arthropods	31.1	6.2	43.3	Ctmax	-	-	Silva et al. 2020	-	-
Artibeus cinereus	endotherms	30.9	13	34	UTNZ	28	LTNZ	-	McNab 1969	McNab 1969
Artibeus lituratus	endotherms	30.9	7.3	36	UTNZ	25	LTNZ	-	McNab 1969	McNab 1969
Athene cunicularia	endotherms	34.2	10.5	37	UTNZ	25	LTNZ	-	Coulombe 1970	Coulombe 1970
Balfourodendron riedelianum	plants	31.5	7	-	-	-3.53	LT50	Francescantonio et al. 2020	-	-
Blepolenis batea	arthropods	30.5	1.7	49.0	Ctmax	-	-	Silva et al. 2020	-	-
Boana faber	ectotherms	30.4	10	41.23	Ctmax	-	-	Simon et al. 2015	-	-
Boana faber	ectotherms	30.4	10	41.6	Ctmax	5.5	Ctmin	Guti?rez-Pesquera et al. 2016	-	-
Bradypus variegatus	endotherms	30.2	2.9	-	-	18	LTNZ	-	-	Montgomery 1978
Brosimum guianense	plants	31.5	10.6	50.20	T50	-	-	Feeley et al. 2020	-	-
Brosimum rubescens	plants	30.2	18.4	48.05	T50	-	-	Tiwari et al. 2020	-	-
Buchenavia tetraphylla	plants	34.3	13.5	48.99	T50	-	-	Feeley et al. 2020	-	-
Cabralea canjerana	plants	32.6	3.5	-	-	-3.78	LT50	Francescantonio et al. 2020	-	-
Caligo arisbe	arthropods	27.4	1.7	49.5	Ctmax	-	-	Silva et al. 2020	-	-
Callithrix geoffroyi	endotherms	30.9	13.3	-	-	20	LTNZ	-	-	Scholander et al 1950
Camponotus atriceps	arthropods	32.3	5.9	44.16	Ctmax	-	-	Garc?-Robledo et al. 2018	-	-
Camponotus novogranadensis	arthropods	32.1	7.2	45.44	Ctmax	-	-	Garc?-Robledo et al. 2018	-	-
Camponotus sericeiventris	arthropods	31.1	8.1	44.64	Ctmax	-	-	Garc?-Robledo et al. 2018	-	-
Carminda paeon	arthropods	30.5	1.7	53.4	Ctmax	-	-	Silva et al. 2020	-	-
Carollia perspicillata	endotherms	30.9	7.3	35	UTNZ	29	LTNZ	-	McNab 1969	McNab 1969
Caryocar edule	plants	31.3	13.2	50.71	T50	-	-	Feeley et al. 2020	-	-
Casearia aculeata	plants	33.4	6.7	48.14	T50	-	-	Feeley et al. 2020	-	-
Casearia grandiflora	plants	32.6	11.6	49.53	T50	-	-	Feeley et al. 2020	-	-
Cedrela fissilis	plants	32.6	5.2	-	-	-1.45	LT50	Francescantonio et al. 2020	-	-
Ceiba speciosa	plants	31.5	4	-	-	-2.6	LT50	Francescantonio et al. 2020	-	-
Cerdocyon thous	endotherms	30.8	2.9	-	-	25	LTNZ	-	-	Henneman et al 1983
Chaetocarpus echinocarpus	plants	32.2	12.3	47.55	T50	-	-	Tiwari et al. 2020	-	-
Chaunus crucifer	ectotherms	30.1	14.1	41.8	Ctmax	4.3	Ctmin	Guti?rez-Pesquera et al. 2016	-	-
Chaunus schneideri	ectotherms	31	10.9	41.8	Ctmax	11	LT50	-	Brattstrom 1968	Brattstrom 1968
Cheiloclinium cognatum	plants	33.2	10.6	50.35	T50	-	-	Tiwari et al. 2020	-	-
Chrotopterus auritus	endotherms	30.9	7.3	34	UTNZ	28	LTNZ	-	McNab 1969	McNab 1969
Chrysophyllum gonocarpum	plants	32.1	6	-	-	-4.12	LT50	Francescantonio et al. 2020	-	-
Coereba flaveola	endotherms	34.2	9.4	35	UTNZ	25	LTNZ	-	Merola-Zwartjes 1998	Merola-Zwartjes 1998
Colobura dirce	arthropods	31.3	1.7	52	Ctmax	-	-	Silva et al. 2020	-	-
Cordia bicolor	plants	32	16.9	44.77	T50	-	-	Feeley et al. 2020	-	-
Cordia trichotoma	plants	33.4	6.8	-	-	-2.27	LT50	Francescantonio et al. 2020	-	-
Cyanerpes cyaneus	endotherms	33.7	18.1	35	UTNZ	25	LTNZ	-	Mata 2010	Mata 2010
Dahlstedtia muehlbergiana	plants	32.1	7	-	-	-5.5	LT50	Francescantonio et al. 2020	-	-
Dasyophthalma rusina	arthropods	28.1	1.7	47	Ctmax	-	-	Silva et al. 2020	-	-
Dasyprocta azarae	endotherms	30.6	6.7	35	UTNZ	18	LTNZ	-	Arends & McNab 2001	Arends & McNab 2001
Dasyprocta leporina	endotherms	30.2	9.8	-	-	20	LTNZ	-	-	Arends & McNab 2001
Dasypus novemcinctus	endotherms	30.6	2.9	-	-	28	LTNZ	-	-	McNab 1980
Dendropsophus minutus	ectotherms	31	5.4	34.07	Ctmax	10.05	Ctmin	von May et al. 2019	-	-
Desmodus rotundus	endotherms	30.9	6.7	-	-	29	LTNZ	-	-	McNab 1969
Dodonaea viscosa	plants	31.1	7	-	-	-8.1	LT50	-	-	Bannister & Lord 2010
Dolichoderus bispinosus	arthropods	30.5	11.9	44.50	Ctmax	-	-	Garc?-Robledo et al. 2018	-	-
Dorymyrmex pyramicus	arthropods	29.9	6.9	48.2	Ctmax	-	-	Garc?-Robledo et al. 2018	-	-
Drimys angustifolia	plants	26.8	3.5	-	-	-7.9	T50	Bannister & Lord 2006	-	-
Drimys angustifolia	plants	26.8	3.5	-	-	-7.9	LT50	-	-	Bannister & Lord 2010
Eciton burchellii	arthropods	31.1	6.3	51.3	LT100	-	-	-	Meisel 2006	-
Epiphile orea	arthropods	30	1.7	47	Ctmax	-	-	Silva et al. 2020	-	-
Eryphanis reevesii	arthropods	31.1	1.7	53.6	Ctmax	-	-	Silva et al. 2020	-	-
Eugenia florida	plants	34.1	5.1	49.62	T50	-	-	Feeley et al. 2020	-	-
Eunica tatila	arthropods	32.4	1.7	53	Ctmax	-	-	Silva et al. 2020	-	-
Euphractus sexcinctus	endotherms	30.6	6.7	-	-	26	LTNZ	-	-	McNab 1980
Forsterinaria necys	arthropods	30.5	1.7	50	Ctmax	-	-	Silva et al. 2020	-	-
Forsterinaria quantius	arthropods	30.3	1.7	50.3	Ctmax	-	-	Silva et al. 2020	-	-
Genipa americana	plants	34.3	11.8	51.91	T50	-	-	Feeley et al. 2020	-	-
Glossophaga soricina	endotherms	30.9	10	35.2	UTNZ	31.4	LTNZ	-	Cruz-Neto & Abe 1997	Cruz-Neto & Abe 1997
Godartiana muscosa	arthropods	30.9	1.7	47.7	Ctmax	-	-	Silva et al. 2020	-	-
Guatteria schomburgkiana	plants	30.6	16.9	48.95	Tc	-	-	O'Sullivan et al. 2017	-	-
Guira guira	endotherms	34.4	8.3	33	UTNZ	27	LTNZ	-	Simone 2003	Simone 2003
Hamadryas epinome	arthropods	32.4	1.7	53	Ctmax	-	-	Silva et al. 2020	-	-
Herpailurus yagouaroundi	endotherms	30.5	6.7	-	-	27	LTNZ	-	-	McNab 2000b
Histiotus velatus	endotherms	29	6.7	31	UTNZ	25	LTNZ	-	McNab 1969	McNab 1969
Historis odius	arthropods	31.1	1.7	33.0	Ctmax	-	-	Silva et al. 2020	-	-
Hydrochoerus hydrochaeris	endotherms	30.6	2.9	33	UTNZ	22	LTNZ	-	Arends & McNab 2001	Arends & McNab 2001
Hyla faber	ectotherms	30.5	8.4	41.23	Ctmax	-	-	Simon et al. 2015	-	-
Hyla faber	ectotherms	30.5	8.4	41.6	Ctmax	5.5	Ctmin	Guti?rez-Pesquera et al. 2016	-	-
Hyla minuta	ectotherms	30	8.4	34.07	Ctmax	10.1	Ctmin	von May et al. 2019	-	-
Hymenaea altissima	plants	30.7	12.2	45.29	Tc	-	-	O'Sullivan et al. 2017	-	-
Hymenaea altissima	plants	30.7	12.2	50.25	T50	-	-	Tiwari et al. 2020	-	-
Hymenaea courbaril	plants	32.6	8.8	45.29	Tc	-	-	O'Sullivan et al. 2017	-	-
Hymenaea courbaril	plants	32.6	8.8	50.25	T50	-	-	Tiwari et al. 2020	-	-
Hypoponera opacior	arthropods	30.3	7.6	36.97	Ctmax	-	-	Garc?-Robledo et al. 2018	-	-
Hypoponera punctatissima	arthropods	31	16.8	34.97	Ctmax	-	-	Garc?-Robledo et al. 2018	-	-
Hypsiboas crepitans	ectotherms	31	13.7	36.38	LT50	17.4	LT50	Bernal & Lynch 2013	-	-
Hypsiboas crepitans	ectotherms	31	13.7	39.99	LT50	-	-	Turriago et al. 2015	-	-
Hypsiboas crepitans	ectotherms	31	13.7	38	Ctmax	15	Ctmin	Bernal & Lynch 2013	-	-
Hypsiboas faber	ectotherms	31	5.9	41.23	Ctmax	-	-	Simon et al. 2015	-	-
Hypsiboas faber	ectotherms	31	5.9	41.6	Ctmax	5.5	Ctmin	Guti?rez-Pesquera et al. 2016	-	-
Hypsiboas punctatus	ectotherms	31	13.3	31	Ctmax	13	Ctmin	Bernal & Lynch 2013	-	-
Labidus coecus	arthropods	32.2	6.3	39.94	Ctmax	-	-	Garc?-Robledo et al. 2018	-	-
Lacistema aggregatum	plants	31.3	12.1	47.30	T50	-	-	Feeley et al. 2020	-	-
Leopardus pardalis	endotherms	30.8	2.9	33	UTNZ	22	LTNZ	-	McNab 2000b	McNab 2000b
Leopardus wiedii	endotherms	30.2	2.9	38	UTNZ	29	LTNZ	-	McNab 2000b	McNab 2000b
Leptodactylus fuscus	ectotherms	31.1	7.7	43.6	Ctmax	8.2	Ctmin	Guti?rez-Pesquera et al. 2016	-	-
Leptodactylus labyrinthicus	ectotherms	30.9	8.3	-	Ctmax	6	Ctmin	Brattstrom 1968	-	-
Leptodactylus labyrinthicus	ectotherms	30.9	8.3	-	-	6	LT50	-	-	Brattstrom 1968
Leptodactylus latrans	ectotherms	31.1	5.8	41.7	Ctmax	7.40	Ctmin	Guti?rez-Pesquera et al. 2016	-	-
Licania heteromorpha	plants	30.3	8.6	50.36	Tc	-	-	O'Sullivan et al. 2017	-	-
Linepithema humile	arthropods	30.4	6.3	37.7	Ctmax	-0.1	ctmin	-	Jumbam et al 2008ab	Jumbam et al 2008ab
Lithobates catesbeianus	ectotherms	29.3	5.9	33.6	Ctmax	-	-	-	Brattstrom 1968	-
Lithobates palmipes	ectotherms	30.3	17.4	36.9	Ctmax	-1	Ctmin	Brattstrom 1968	-	-
Memphis acidalia	arthropods	31.3	7.3	47.0	Ctmax	-	-	Silva et al. 2020	-	-
Memphis appias	arthropods	30.9	1.7	64.0	Ctmax	-	-	Silva et al. 2020	-	-
Memphis moruus	arthropods	32.4	1.7	54.5	Ctmax	-	-	Silva et al. 2020	-	-
Memphis otrere	arthropods	30	1.7	52.4	Ctmax	-	-	Silva et al. 2020	-	-
Metachirus nudicaudatus	endotherms	31.1	9.9	36	UTNZ	27.5	LTNZ	-	McNab 1978	McNab 1978
Molossus molossus	endotherms	30.9	6.7	36	UTNZ	32	LTNZ	-	McNab 1969	McNab 1969
Monomorium floricola	arthropods	30.9	8.9	47.5	Ctmax	-	-	-	Diamond et al 2012	-
Monomorium pharaonis	arthropods	30.8	7.2	47.25	Ctmax	-	-	-	Diamond et al 2012	-
Morpho helenor	arthropods	32.4	1.7	45	Ctmax	-	-	Silva et al. 2020	-	-
Myrcia splendens	plants	34.3	3.9	49.67	T50	-	-	Feeley et al. 2020	-	-
Myrsine coriacea	plants	31.5	3.5	39.96	Tc	-	-	O'Sullivan et al. 2017	-	-
Myrsine coriacea	plants	31.5	3.5	49.64	T50	-	-	Feeley et al. 2020	-	-
Nasua nasua	endotherms	30.6	2.9	33	UTNZ	25	LTNZ	-	Chevillard-Hugot et al 1980	Chevillard-Hugot et al 1980
Neoponera villosa	arthropods	32.3	7.2	43.45	Ctmax	-	-	Garc?-Robledo et al. 2018	-	-
Nyctidromus albicollis	endotherms	34.2	10.5	-	-	23.5	LTNZ	-	-	Scholander et al 1950
Ocotea diospyrifolia	plants	32.2	5.1	-	-	-6.92	LT50	Francescantonio et al. 2020	-	-
Ocotea floribunda	plants	26.9	11.5	48.84	T50	-	-	Feeley et al. 2020	-	-
Odontomachus brunneus	arthropods	30.2	12.5	39.18	Ctmax	-	-	Garc?-Robledo et al. 2018	-	-
Opoptera sulcius	arthropods	28.1	6.2	39	Ctmax	-	-	Silva et al. 2020	-	-
Opsiphanes invirae	arthropods	32.4	1.7	49.7	Ctmax	-	-	Silva et al. 2020	-	-
Pachycondyla harpax	arthropods	31.2	6.9	40.62	Ctmax	-	-	Garc?-Robledo et al. 2018	-	-
Parapiptadenia rigida	plants	31.5	5.7	-	-	-7.01	LT50	Francescantonio et al. 2020	-	-
Paryphthimoides grimon	arthropods	30.9	1.7	40.0	Ctmax	-	-	Silva et al. 2020	-	-
Paryphthimoides poltys	arthropods	32.4	1.7	47.0	Ctmax	-	-	Silva et al. 2020	-	-
Passer domesticus	endotherms	29.7	9.8	35	UTNZ	20	LTNZ	-	Hudson & Kimzey 1966	Hudson & Kimzey 1966
Pecari tajacu	endotherms	30.6	2.9	35	UTNZ	25	LTNZ	-	Zervanos 1975	Zervanos 1975
Pharneuptychia pharnabazos	arthropods	32.4	11	51.5	Ctmax	-	-	Silva et al. 2020	-	-
Phyllodytes luteolus	ectotherms	29.3	13.4	40.9	Ctmax	6.1	Ctmin	Guti?rez-Pesquera et al. 2016	-	-
Phyllostomus discolor	endotherms	30.6	11.8	37	UTNZ	25	LTNZ	-	McNab 1969	McNab 1969
Phyllostomus hastatus	endotherms	30.9	13	35	UTNZ	25	LTNZ	-	McNab 1969	McNab 1969
Physalaemus cuvieri	ectotherms	31.1	5.6	36.7	Ctmax	-	-	Simon et al. 2015	-	-
Physalaemus erikae	ectotherms	30.1	14.7	41	Ctmax	8.3	Ctmin	Guti?rez-Pesquera et al. 2016	-	-
Pipa carvalhoi	ectotherms	30.4	14.1	40.8	Ctmax	10.0	Ctmin	Guti?rez-Pesquera et al. 2016	-	-
Piper cernuum	plants	31.5	4	49.33	T50	-	-	Feeley et al. 2020	-	-
Piper obliquum	plants	30.3	12.5	49.33	T50	-	-	Feeley et al. 2020	-	-
Platyrrhinus lineatus	endotherms	30.6	10	-	-	30	LTNZ	-	-	McNab 1969
Pleurodema diplolister	ectotherms	30.9	16.5	40.7	Ctmax	-	-	Simon et al. 2015	-	-
Potos flavus	endotherms	30.2	16.3	30	UTNZ	23	LTNZ	-	Muller & Kulzer 1978	Muller & Kulzer 1978
Pouteria bullata	plants	30.9	9.5	-	-	-4.9	LT50	-	-	Bannister & Lord 2010
Procyon cancrivorus	endotherms	30.2	2.9	-	-	27	LTNZ	-	-	Scholander et al 1950
Pteroglossus aracari	endotherms	30.3	12	-	-	29	LTNZ	-	-	McNab 2001
Pteroglossus bailloni	endotherms	29.7	8.1	-	-	19	LTNZ	-	-	McNab 2001
Ramphastos dicolorus	endotherms	29.5	6.3	34	UTNZ	20	LTNZ	-	McNab 2001	McNab 2001
Ramphastos toco	endotherms	34.4	10.7	-	-	17	LTNZ	-	-	McNab 2001
Rattus rattus	endotherms	31	7.8	33	UTNZ	26.25	LTNZ	-	Collins & Bradshaw 1973	Collins & Bradshaw 1973
Rhinella crucifer	ectotherms	30.4	8.5	41.8	Ctmax	4.3	Ctmin	Guti?rez-Pesquera et al. 2016	-	-
Rhinella hoogmoedi	ectotherms	30.8	14.5	39.4	Ctmax	8.2	Ctmin	Guti?rez-Pesquera et al. 2016	-	-
Rhinella icterica	ectotherms	30.8	5.9	40.2	Ctmax	-	-	Simon et al. 2015	-	-
Rhinella icterica	ectotherms	30.8	5.9	38.5	Ctmax	3.15	Ctmin	Anderson et al. 2018	-	-
Rhinella jimi	ectotherms	31.1	14.4	42.6	Ctmax	6.0	Ctmin	Guti?rez-Pesquera et al. 2016	-	-
Rhinophylla pumilio	endotherms	28.5	20.7	35	UTNZ	30	LTNZ	-	McNab 1969	McNab 1969
Richeria grandis	plants	33.2	7.5	49.63	T50	-	-	Feeley et al. 2020	-	-
Scinax eurydice	ectotherms	30.8	8.3	42.4	Ctmax	6.8	Ctmin	Guti?rez-Pesquera et al. 2016	-	-
Selenidera maculirostris	endotherms	29.7	9	-	-	24	LTNZ	-	-	Schleucher 1999
Solenopsis geminata	arthropods	32.2	7.6	44.45	Ctmax	-	-	Garc?-Robledo et al. 2018	-	-
Solenopsis invicta	arthropods	31.1	5.9	43.25	Ctmax	-	-	-	Diamond et al 2012	-
Solenopsis invicta	arthropods	31.1	5.9	46.4	Ctmax	6.75	Ctmin	Lytle et al. 2020	-	-
Solenopsis molesta	arthropods	27.1	12.1	41.25	Ctmax	-	-	-	Diamond et al 2012	-
Sturnira lilium	endotherms	30.9	6.7	-	-	30	LTNZ	-	-	McNab 1969
Styrax camporum	plants	32.6	8.6	47.81	Tc	-	-	O'Sullivan et al. 2017	-	-
Swartzia simplex	plants	31.5	11.9	50.71	T50	-	-	Feeley et al. 2020	-	-
Symphonia globulifera	plants	30.8	15.5	53.82	Tc	-	-	O'Sullivan et al. 2017	-	-
Tabebuia insignis	plants	32.2	10.9	51.09	Tc	-	-	O'Sullivan et al. 2017	-	-
Tamandua tetradactyla	endotherms	30.2	2.9	-	-	23	LTNZ	-	-	McNab 1984
Tapirira guianensis	plants	33.2	4	51.66	T50	-	-	Feeley et al. 2020	-	-
Taygetis laches	arthropods	32.4	7.3	43.4	Ctmax	-	-	Silva et al. 2020	-	-
Tetramorium bicarinatum	arthropods	29.4	9.8	42.3	Ctmax	-	-	-	Diamond et al 2012	-
Trachycephalus mesophaeus	ectotherms	30.8	9.9	41.0	Ctmax	8.20	Ctmin	Guti?rez-Pesquera et al. 2016	-	-
Trachycephalus typhonius	ectotherms	30.6	9.6	40.45	Ctmax	-	Ctmin	von May et al. 2019	-	-
Virola sebifera	plants	32.6	11	45.64	T50	-	-	Feeley et al. 2020	-	-
Virola sebifera	plants	32.6	11	47.91	T50	-	-	Feeley et al. 2020	-	-
Vriesea bituminosa	plants	32.2	3.7	45.71	T50	-	-	Chaves et al. 2017	-	-
Wasmannia auropunctata	arthropods	32.3	4	42.82	Ctmax	-	-	Garc?-Robledo et al. 2018	-	-
Wasmannia auropunctata	arthropods	32.3	4	42	Ctmax	4.20	Ctmin	Coulin et al. 2019	-	-
Wasmannia auropunctata	arthropods	32.3	4	43.12	LT50	-7.43	LT50	Coulin et al. 2020	-	-
Yphthimoides affinis	arthropods	31.3	7.3	45	Ctmax	-	-	Silva et al. 2020	-	-
Yphthimoides angularis	arthropods	32.4	7.3	58.5	Ctmax	-	-	Silva et al. 2020	-	-
Yphthimoides pacta	arthropods	29.8	1.7	53.8	Ctmax	-	-	Silva et al. 2020	-	-
Yphthimoides patricia	arthropods	32.4	11.1	54.4	Ctmax	-	-	Silva et al. 2020	-	-
Yphthimoides renata	arthropods	32.4	7.3	54.1	Ctmax	-	-	Silva et al. 2020	-	-
Yphthimoides straminea	arthropods	30	6.6	51.3	Ctmax	-	-	Silva et al. 2020	-	-
